# Supplementary material for: Complex management of Fabry cardiomyopathy: a case report on the use of alcohol septal ablation and chaperone therapy
Source: Eur Heart J Case Rep. 2024 Jul 8;8(7):ytae317. doi: 10.1093/ehjcr/ytae317 (PMC11252847; doi:10.1093/ehjcr/ytae317)
Supplement: ytae317_Supplementary_Data [file ytae317_supplementary_data.zip]

Archive with 12 entries (12 files):
- Baseline LVOTO.eps
- Baseline01.avi
- Baseline02.avi
- Baseline04.avi
- Baseline05.avi
- Baseline06.avi
- ECG.eps
- Follow up 01.avi
- Follow up 02.avi
- Follow up 04.avi
- Follow up 05.avi
- Follow up LVOTO.eps
